# Supplementary material for: Fine-Tuning of mTOR mRNA and Nucleolin Complexes by SMN
Source: Cells. 2021 Nov 4;10(11):3015. doi: 10.3390/cells10113015 (PMC8616268; doi:10.3390/cells10113015)
Supplement: Supplementary file 1 [file cells-10-03015-s001.zip]

Archive with 1 entries (1 files):
- cells-1395185-supplementary.pdf
